# Supplementary material for: Avian antibodies (IgY) targeting spike glycoprotein of severe acute respiratory syndrome coronavirus 2 (SARS-CoV-2) inhibit receptor binding and viral replication
Source: PLoS One. 2021 May 28;16(5):e0252399. doi: 10.1371/journal.pone.0252399 (PMC8162713; doi:10.1371/journal.pone.0252399)
Supplement: S2 File — (XLSX) [file pone.0252399.s005.xlsx]

## Sheet: S2 File
	Spike Dilutions	Undiluted				e-1				e-2				e-3				Infected + Control				Uninfected Control		Infected
		-1	-2	-3	-4	-1	-2	-3	-4	-1	-2	-3	-4	-1	-2	-3	-4	-1	-2	-3	-4	-1	-2	-3	-4
	Rep 1	TMTC	TMTC	28	0	28	TMTC	28	3	TMTC	TMTC	38	4	TMTC	TMTC	28	5	TMTC	TMTC	38	4	0	0	40	4
	Rep 2	TMTC	19	24	0	TMTC	TMTC	33	4	TMTC	TMTC	25	3	TMTC	TMTC	28	4	TMTC	TMTC	30	4	0	0	42	4
	Rep 3	TMTC	17	22	0	TMTC	TMTC	27	4	TMTC	TMTC	22	3	TMTC	TMTC	23	2	TMTC	TMTC	42	5	0	0	37	6
TMTC=Too Many To Count
